# Supplementary material for: Mechanical versus manual cardiopulmonary resuscitation (CPR): an umbrella review of contemporary systematic reviews and more
Source: Crit Care. 2024 Jul 30;28:259. doi: 10.1186/s13054-024-05037-4 (PMC11290300; doi:10.1186/s13054-024-05037-4)
Supplement: Supplementary file 1 — Supplementary Material 1. [file 13054_2024_5037_MOESM1_ESM.xlsx]

## Sheet: Appendix A
Appendix A: Search Strategy for Systematic Review of systematic review
("cardiopulmonary resuscitation"[Mesh] OR "CPR"[Mesh]) ("mechanical"[All Fields] OR "manual"[All Fields]) ("review"[Publication Type] OR "systematic review"[Publication Type] OR "meta-analysis"[Publication Type])

## Sheet: Appendix B
Appendix B: Excluded references in the umbrella review
SL No.	Title	First author	Comment
1	Accidental Hypothermia: 2021 Update	Paal et al. 2022	Non SR
2	Cardiogenic Shock	Tewelde et al. 2018	Non SR
3	Mechanical CPR: Who? When? How?	Poole et al. 2018	Non SR
4	Extracorporeal cardiopulmonary resuscitation for cardiac arrest: An updated systematic review	Holmberg et al. 2023	ECPR
5	Post-resuscitation care following out-of-hospital and in-hospital cardiac arrest	Girotra et al. 2015	Non SR
6	Safety of mechanical and manual chest compressions in cardiac arrest patients: A systematic review and meta-analysis	Gao et al. 2021	Comparing after effcets
7	Effectiveness of Mechanical Chest Compression Devices over Manual Cardiopulmonary Resuscitation: A Systematic Review with Meta-analysis and Trial Sequential Analysis	Sheraton et al. 2021	Included
8	Improving CPR Performance	Nassar et al. 2017	Non SR
9	Mechanical chest compression with LUCAS device does not improve clinical outcome in out-of-hospital cardiac arrest patients: A systematic review and meta-analysis	Liu et al. 2019	Included
10	The Crashing Obese Patient	Parker et al. 2019	Non SR
11	Controversial Issues: Pro Mechanical Cardiopulmonary Resuscitation	Dyson et al. 2018	Non SR
12	Mechanical adjuncts for cardiocerebral resuscitation	Riess et al. 2019	Non SR
13	Epidemiology of pediatric cardiopulmonary resuscitation	Shimoda-Sakano et al. 2020	Non SR
14	Cardiac arrest in special circumstances	Lott et al. 2021	Non SR
15	Refractory Out of Hospital Cardiac Arrest	Shanmugasundaram et al. 2018	Non SR
16	Manual Versus Mechanical Cardiopulmonary Resuscitation: A Case Against the Machine	Nordeen et al. 2018	Non SR
17	Evolving Strategies in Cardiac Arrest Management	Geller et al. 2018	Non SR
18	Iatrogenic Injuries in Manual and Mechanical Cardiopulmonary Resuscitation	Chun et al. 2023	Comparing after effcets
19	Mechanical Cardiopulmonary Resuscitation's Role in Helicopter Air Ambulances: A Narrative Review	Shekhar et al. 2022	Non SR
20	Update on mechanical cardiopulmonary resuscitation devices	Rubertsson et al. 2016	Non SR
21	[Resuscitation]	Reith et al. 2015	Non SR
22	Mechanical Cardiopulmonary Resuscitation In and On the Way to the Cardiac Catheterization Laboratory	William et al. 2016	Non SR
23	Mechanical Ventilation Management During Mechanical Chest Compressions	Orso et al. 2021	Non SR
24	Military application of mechanical CPR devices: a pressing requirement?	Parsons et al. 2018	Non SR
25	Cardiac Support: Emphasis on Venoarterial ECMO	King et al. 2017	Non SR
26	Mechanical cardiopulmonary resuscitation in in-hospital cardiac arrest: a systematic review	Lameijer et al. 2015	No Comparison group
27	Devices to enhance organ perfusion during cardiopulmonary resuscitation	Bridges et al. 2021	Non SR
28	Cardiac resuscitation and coagulation	Weidman et al. 2014	Non SR
29	General Management Principles of the Pregnant Woman	Kaur et al. 2017	Non SR
30	[CME: Mechanical Assist Devices in Cardiopulmonary Resuscitation]	Oechslin et al. 2021	Non SR
31	Chest compression pauses during defibrillation attempts	Deakin et al. 2016	Non SR
32	Cardiac arrest during pregnancy: ongoing clinical conundrum	Zelop et al. 2018	Non SR
33	[CME/Answers: Mechanical Assist Devices in Cardiopulmonary Resuscitation]	Oechslin et al. 2021	Non SR
34	Transportation during and after cardiac arrest: who, when, how and where?	Ho et al. 2021	Non SR
35	Intensive care medicine research agenda on cardiac arrest	Nolan et al. 2017	Non SR
36	Mechanical versus manual chest compressions for cardiac arrest: a systematic review and meta-analysis	Li et al. 2016	Included
37	Ethical Considerations for Mechanical Support	Abrams et al. 2019	Non SR
38	Mechanical devices for chest compression: to use or not to use?	Couper et al. 2015	Non SR
39	Current Approaches to Cardiopulmonary Resuscitation	Truong et al. 2015	Non SR
40	Effect of maternal positioning during cardiopulmonary resuscitation: a systematic review and meta-analyses	Enomoto et al. 2022	No Mechanical CPR
41	Cardiopulmonary Resuscitation in Intensive Care Unit Patients With Coronavirus Disease 2019	Cheruku et al. 2020	Non SR
42	Cardiac arrest: resuscitation and reperfusion	Patil et al. 2015	Non SR
43	Temperature control after cardiac arrest: friend or foe	Nolan et al. 2022	Non SR
44	Return of consciousness during ongoing cardiopulmonary resuscitation: A systematic review	Olaussen et al. 2015	No Mechanical CPR
45	Efficacy and safety of mechanical versus manual compression in cardiac arrest - A Bayesian network meta-analysis	Khan et al. 2018	Included
46	Catheterization laboratory activation during mechanical cardiopulmonary resuscitation: when should we say "No?"	Kalra et al. 2014	Non SR
47	Cardiac arrest and cardiopulmonary resuscitation in pediatric patients with cardiac disease: a narrative review	Sperotto et al. 2023	Non SR
48	Delayed and intermittent CPR for severe accidental hypothermia	Gordon et al. 2015	Non SR
49	Near-infrared spectroscopy during cardiopulmonary resuscitation and after restoration of spontaneous circulation: a valid technology?	Wik et al. 2016	Non SR
50	[Mechanical resuscitation assist devices]	Fischer et al. 2014	Non SR
51	Management of Refractory Ventricular Fibrillation (Prehospital and Emergency Department)	Bell et al. 2018	Non SR
52	Common Complications and Cardiopulmonary Resuscitation in Patients with Left Ventricular Assist Devices: A Narrative Review	Zaloznik et al. 2023	Non SR
53	Supportive technology in the resuscitation of out-of-hospital cardiac arrest patients	Youngquist et al. 2017	Non SR
54	Mechanical chest compression devices at in-hospital cardiac arrest: A systematic review and meta-analysis	Couper et al. 2016	Included
55	Termination of Cardiopulmonary Resuscitation in Mountain Rescue: A Scoping Review and ICAR MedCom 2023 Recommendations	Lugnet et al. 2023	Non SR
56	Early-onset pneumonia after out-of-hospital cardiac arrest	Kakavas et al. 2015	Non SR
57	Mechanical chest compression for out of hospital cardiac arrest: Systematic review and meta-analysis	Gates et al. 2015	Included
58	[Extracorporeal resuscitation-criteria, prerequisites, outcome : A reality check]	Magnet et al. 2022	Non SR
59	Making sense of clinical outcomes following cardiac arrest	Patel et al. 2015	Non SR
60	Mechanical versus manual chest compressions for cardiac arrest	Brooks et al. 2014	Review Updated
61	[Progress of mechanical ventilation during cardiopulmonary resuscitation]	Wen et al. 2017	Non SR
62	Automatic chest compression devices--when do they make sense?	Adams et al. 2014	Non SR
63	Systematic review and meta-analysis of out-of-hospital cardiac arrest and race or ethnicity: black US populations fare worse	Shah et al. 2014	No Mechanical CPR
64	Manual Cardiopulmonary Resuscitation Versus CPR Including a Mechanical Chest Compression Device in Out-of-Hospital Cardiac Arrest: A Comprehensive Meta-analysis From Randomized and Observational Studies	Bonnes et al. 2016	Included
65	Clinical presentation and management of severe Ebola virus disease	West et al. 2014	Non SR
66	Optimal ventilator settings after return of spontaneous circulation	Eastwood et al. 2020	Non SR
67	Extracorporeal Cardiopulmonary Resuscitation for Refractory Out-of-Hospital Cardiac Arrest: The State of the Evidence and Framework for Application	Grunau et al. 2018	Non SR
68	[Automatic load-distributing band CPR (AutoPulse™) in prone position, feasible?]	Pietsch et al. 2021	Non SR
69	Extracorporeal Life Support and Mechanical Circulatory Support in Out-of-Hospital Cardiac Arrest and Refractory Cardiogenic Shock	Gunn et al. 2021	Non SR
70	Efficiency of virtual reality for cardiopulmonary resuscitation training of adult laypersons: A systematic review	Alcázar et al. 2023	No Mechanical CPR
71	Cardiopulmonary Resuscitation in Adults and Children With Mechanical Circulatory Support: A Scientific Statement From the American Heart Association	Peberdy et al. 2017	Non SR
72	Considerations for resuscitation at high altitude in elderly and untrained populations and rescuers	Suto et al. 2014	Non SR
73	[Treatment of out-of-hospital cardiac arrest with mechanical cardiopulmonary resuscitation]	Milling et al. 2020	Non SR
74	Multidisciplinary Management of the Post-Cardiac Arrest Patient	Madder et al. 2018	Non SR
75	[Injuries associated with cardiopulmonary resuscitation]	Rudinská et al. 2014	Non SR
76	Hurdles to Cardioprotection in the Critically Ill	See et al. 2019	Non SR
77	Comparison of out-of-hospital cardiac arrests during the COVID-19 pandemic with those before the pandemic: an updated systematic review and meta-analysis	Kim et al. 2023	No Mechanical CPR
78	Extracorporeal life support in critically ill adults	Ventetuolo et al. 2014	Non SR
79	Impact of COVID-19 on barriers to dispatcher-assisted cardiopulmonary resuscitation in adult out-of-hospital cardiac arrests in Singapore	Lim et al. 2022	Non SR
80	Postresuscitation Care after Out-of-hospital Cardiac Arrest: Clinical Update and Focus on Targeted Temperature Management	Kirkegaard et al. 2019	Non SR
81	Management of adult cardiac arrest in the COVID-19 era: consensus statement from the Australasian College for Emergency Medicine	Craig et al. 2020	Non SR
82	Predictors of Survival and Favorable Neurologic Outcome in Patients Treated with eCPR: a Systematic Review and Meta-analysis	Bertic et al. 2022	ECPR
83	Ventilator Management and Respiratory Care After Cardiac Arrest: Oxygenation, Ventilation, Infection, and Injury	Johnson et al. 2018	Non SR
84	Using risk prediction tools in survivors of in-hospital cardiac arrest	Girotra et al. 2014	Non SR
85	A meta-analysis of the resuscitative effects of mechanical and manual chest compression in out-of-hospital cardiac arrest patients	Zhu et al. 2019	included
86	Incidence and outcome of out-of-hospital cardiac arrests in the COVID-19 era: A systematic review and meta-analysis	Lim et al. 2020	No Mechanical CPR
87	First attempt success with continued versus paused chest compressions during cardiac arrest in the emergency department	Robinson et al. 2023	Non SR
88	Impella CP Dislodgment, Swap, or Removal: Current Practices	Kaluski et al. 2019	Non SR
89	Impact of Dispatcher-Assisted Bystander Cardiopulmonary Resuscitation with Out-of-Hospital Cardiac Arrest: A Systemic Review and Meta-Analysis	Wang et al. 2020	No Mechanical CPR
90	Serious Choices: A Systematic Environmental Scan of Decision Aids and Their Use for Seriously Ill People Near Death	Saunders et al. 2019	Non SR
91	Optimizing airway management and ventilation during prehospital advanced life support in out-of-hospital cardiac arrest: A narrative review	van et al. 2021	Non SR
92	Trends in In-Hospital Cardiac Arrest and Mortality Among Children With Cardiac Disease in the Intensive Care Unit: A Systematic Review and Meta-analysis	Sperotto et al. 2023	No Mechanical CPR
93	[The role of extracorporeal life support in cardiopulmonary resuscitation]	Kovács et al. 2023	Non SR
94	Changing resuscitation strategies during a pandemic: lessons from the consecutive surges in New York and global challenges	Jafari et al. 2021	Non SR
95	Indications for Cardiac Catheterization and Percutaneous Coronary Intervention in Patients with Resuscitated Out-of-Hospital Cardiac Arrest	Sarma et al. 2023	Non SR
96	[Importance of mechanical assist devices in acute circulatory arrest]	Ferrari et al. 2016	Non SR
97	Liquid Ventilation for the Induction of Ultrafast Hypothermia in Resuscitation Sciences: A Review	Kohlhauer et al. 2016	Non SR
98	Management of out-of hospital cardiac arrest patients with extracorporeal cardiopulmonary resuscitation in 2021	Gaisendrees et al. 2021	Non SR
99	[Inhospital resuscitation : Decisive measures for the outcome]	Müller et al. 2015	Non SR
100	[Prehospital resuscitation : Current status, results and strategies for improvement in Germany]	Zeymer et al. 2023	Non SR
101	Accidental hypothermia-an update : The content of this review is endorsed by the International Commission for Mountain Emergency Medicine (ICAR MEDCOM)	Paal et al. 2016	Non SR
102	How Can Out-of-Hospital Cardiac Arrest (OHCA) Data Collection in Slovenia Be Improved?	Petravić et al. 2023	Non SR
103	[The use of mechanical chest compression devices for both out-of-hospital and in-hospital refractory cardiac arrest]	Russo et al. 2017	Non SR
104	Veno-arterial extracorporeal membrane oxygenation for adult cardiovascular failure	Pellegrino et al. 2014	Non SR
105	[Resuscitation between the guidelines -- what has happened since 2010]	Kill et al. 2014	Non SR
106	Performance of manual ventilation: how to define its efficiency in bench studies? A review of the literature	Khoury et al. 2015	Non SR
107	How to monitor the brain during immediate neonatal transition and resuscitation? A systematic qualitative review of the literature	Pichler et al. 2014	No Mechanical CPR
108	Inequalities in the Access to Advanced Therapy in Heart Failure	Greig et al. 2015	Non SR
109	Predictors of survival and neurologic outcome for adults with extracorporeal cardiopulmonary resuscitation: A systemic review and meta-analysis	Wang et al. 2018	ECPR
110	Mechanical versus manual chest compressions for out-of-hospital cardiac arrest: a meta-analysis of randomized controlled trials	Tang et al. 2015	Included
111	[Emergency medicine : updates 2016]	Giacalone et al. 2017	Non SR
112	Tracheal suction at birth in non-vigorous neonates born through meconium-stained amniotic fluid	Nangia et al. 2021	Non SR
113	Chinese society of cardiology expert consensus statement on the diagnosis and treatment of adult fulminant myocarditis	Wang et al. 2019	Non SR
114	Public Access Defibrillation: Is This Making Any Difference? Controversial Issues in Resuscitation from Cardiac Arrest	Weisfeldt et al. 2017	Non SR
115	Part 6: Alternative Techniques and Ancillary Devices for Cardiopulmonary Resuscitation: 2015 American Heart Association Guidelines Update for Cardiopulmonary Resuscitation and Emergency Cardiovascular Care	Brooks et al. 2015	Non SR
116	From mouth-to-mouth to bag-valve-mask ventilation: evolution and characteristics of actual devices--a review of the literature	Khoury et al. 2014	Non SR
117	Compression, distortion and dislodgement of large caliber stents in congenital heart defects caused by cardiopulmonary resuscitation: a case series and review of the literature	Haas et al. 2014	Non SR
118	Respiratory Care year in review 2013: airway management, noninvasive monitoring, and invasive mechanical ventilation	Durbin et al. 2014	Non SR
119	[Ethical aspects of mechanical resuscitation in a child : Results of an expert workshop within the BMBF project CLAIRE-Children's Automated Intelligent Resuscitation]	Zill et al. 2023	Non SR
120	Venoarterial Extracorporeal Membrane Oxygenation After Autologous Stem Cell Transplantation With Pancytopenia: JACC Patient Care Pathways	Howick et al. 2023	Non SR
121	[Effects of extracorporeal cardiopulmonary resuscitation for adult patients with out-of-hospital cardiac arrest on survival rate and neurological outcome: a Meta-analysis]	Zhuang et al. 2019	ECPR
122	[Training module extracorporeal life support (ECLS): consensus statement of the DIVI, DGTHG, DGfK, DGAI, DGIIN, DGF, GRC and DGK]	Trummer et al. 2021	Non SR
123	[Recommendations for emergency management of patients with permanent mechanical circulatory support : Consensus statement of DGTHG, DIVI, DGIIN, DGAI, DGINA, DGfK and DGK]	Pilarczyk et al. 2020	Duplicate
124	Mechanical versus manual chest compressions for cardiac arrest	Wang et al. 2018	Included
125	Comparison between Prehospital Mechanical Cardiopulmonary Resuscitation (CPR) Devices and Manual CPR for Out-of-Hospital Cardiac Arrest: A Systematic Review, Meta-Analysis, and Trial Sequential Analysis	Chiang et al. 2022	Included
126	Contradictory Resuscitation Procedure for Cardiopulmonary Arrest	Takefuji et al.2024	Non SR
127	Post-Cardiac Arrest Care in Adult Patients After Extracorporeal Cardiopulmonary Resuscitation	kang et al. 2024	Non SR

## Sheet: Appendix C
Appendix C: Studies used in the individual SRs
Study	Year	Study 1	Study 2	Study 3	Study 4	Study 5	Study 6	Study 7	Study 8	Study 9	Study 10	Study 11	Study 12	Study 13	Study 14	Study 15	Study 16	Study 17	Study 18	Study 19	Study 20	Study 21	Study 22
Gates2015	2015	Hallstrom 2006	Smekal 2011	Rubertsson 2014	Wik 2014	Perkins 2015
Tang2015	2015	Perkins . 2015	Rubertsson . 2014	Smekal . 2011	Wik . 2014	Hallstrom . 2006
Li2016	2016	Edward T. Dickinson 1998	Christer Axelsson 2006	Marcus Eng Hock Ong 2006	Al Hallstrom 2006	David Smekal 2011	Marcus Eng Hock Ong 2012	Sten Rubertsson 2014	Sebastian Zeiner 2015	Gavin D Perkins 2015	George J. Taylor 1978	Henry R. Halperin 1993	Lu Xiaoguang 2010
Couper2016	2016	Taylor 1978	Halperin-a 1993	Halperin-b 1993	Timerman 2004	Lu 2010	Gutteridge 2012	Parnia 2014	Retzer 2015	Spiro 2015
Bonnes2016	2016	Hallstrom 2006	Smekal 2011	Rubertsson 2014	Wik 2014	Perkins 2015	Casner 2005	Ong 2006	Axelsson 2006	Maule 2007	Steinmetz 2008	Jennings 2012	Satterlee 2013	Axelsson 2013	Lairet 2005	Omato 2005	Swanson 2006	Wilde 2008	Paradis 2009	Truhlar 2010	Morozov 2012
Brooks2018	2018	Dickinson 1998	Gao 2016	Hallstrom 2006	Halperin 1993	Koster 2017	Lu 2010	Perkins 2015	Rubertsson 2014	Smekal 2011	Taylor 1978	Wik 2014
Khan2018	2018	Hallstrom 2006	Axelsson . 2006	Smekal . 2011	Rubertsson . 2014	Wik . 2014	Perkins . 2015	Koster . 2017
Liu2019	2019	Christer Axelsson 2006	Liu Yang 2016	Gavin D Perkins 2015	Sten Rubertsson 2014	David Smekal 2011	Sebastian Zeiner 2015
Sheraton2021	2021	Hallstrom 2006	Smekal 2011	Wik 2014	Rubertsson 2014	Perkins 2015	Gao 2016	Castner 2005	Axelsson 2006	Ong 2006	Steinmetz 2008	Jennings 2012	Ong 2012	Satterlee 2013	Axelsson 2013	Zeiner 2015
Zhu2019	2019	Edward T. Dickinson 1998	Christer Axelsson 2006	Al Hallstrom 2006	David Smekal 2011	Marcus Eng Hock Ong 2012	Lars Wik 2014	Sten Rubertsson 2014	Sebastian Zeiner 2015	Gavin D Perkins 2015	Ching-Kuo Lin 2015	David G. Buckler 2016	Chengjin Gao 2016	Venkataraman Anantharaman 2017	Kei Hayasida 2017	Bjarne Madsen Hardig2017
Chiang2022	2022	Anantharaman 2017	Gao 2016	Hallstrom 2006	Perkins 2015	Rubertsson 2014	Smekal 2011	Wik 2014	Axelsson 2006	Axelsson 2013	Casner 2005	Chen 2021	Jennings 2012	Jung 2019	Maule 2007	Satterlee 2013	Newberry 2018	Ong 2006	Savastano 2019	Schmidbauer 2017	Seewald 2019	Ujvárosy 2018	Zeiner 2015

## Sheet: Appendix D
Appendix D: Design of studies used in the individual SRs
Sl No.	Study Name	Design
1	Taylor 1978	RCT
2	Halperin 1993	RCT
3	Dickinson 1998	RCT
4	Timerman 2004	Crossover study
5	Casner 2005	Retrospective observational study
6	Lairet 2005	Retrospective cohort study
7	Ornato 2005	Non rtc
8	Hallstrom 2006	RCT
9	Axelsson 2006	Cluster RCT
10	Ong 2006	Phased, prospective cohort trial
11	Swanson 2006	retrospective review design
12	Maule 2007	Quasi-experimental design with a comparison group
13	Steinmetz 2008	Retrospective case-control
14	Wilde 2008	Retrospective cohort study
15	Paradis 2009	Non rtc
16	Lu 2010	RCT
17	Truhlar 2010	Non rct
18	Smekal 2011	RCT
19	Jennings 2012	Retrospective case-control
20	Ong 2012	prospective cohort
21	Gutteridge 2012	Cohort study
22	Morozov 2012	Cohort study
23	Axelsson 2013	Retrospective cohort study
24	Satterlee 2013	Restrospective case series
25	Rubertsson 2014	RCT
26	Wik 2014	RCT
27	Parnia 2014	Cohort study
28	Perkins 2015	RCT
29	Zeiner 2015	Restrospective case-control
30	Ching-Kuo Lin 2015	Retrospective cohort study
31	Retzer 2015	Cohort study
32	Spiro 2015	Cohort study
33	Gao 2016	RCT
34	David G. Buckler 2016	Retrospective cohort study
35	Liu Yang 2016	RCT
36	Anantharaman 2017	RCT
37	Koster 2017	RCT
38	Bjarne Madsen Hardig2017	RCT
39	Kei Hayasida 2017	Prospective observational study
40	Schmidbauer 2017	Observational cohort study
41	Newberry 2018	Retrospective observational study
42	Ujvárosy 2018	restrospective
43	Jung 2019	Retrospective cohort study
44	Savastano 2019	Non rct
45	Seewald 2019	Retrospective cohort study
46	Chen 2021	Retrospective cohort study

## Sheet: Appendix G
Appendix E: Excluded references in the updated systematic review
SL No.	Title	First author	Comment
1	Accidental Hypothermia: 2021 Update	Paal et al. 2022	Inclusion criteria not met
2	Effectiveness of Mechanical Chest Compression Devices over Manual Cardiopulmonary Resuscitation: A Systematic Review with Meta-analysis and Trial Sequential Analysis	Sheraton et al. 2021	Review
3	Safety of mechanical and manual chest compressions in cardiac arrest patients: A systematic review and meta-analysis	Gao et al. 2021	Review
4	Head and thorax elevation during cardiopulmonary resuscitation using circulatory adjuncts is associated with improved survival	Moore et al. 2022	Inclusion criteria not met
5	Extracorporeal cardiopulmonary resuscitation for cardiac arrest: An updated systematic review	Holmberg et al. 2023	Review
6	Mechanical Ventilation Management During Mechanical Chest Compressions	Orso et al. 2021	Inclusion criteria not met
7	Termination of Cardiopulmonary Resuscitation in Mountain Rescue: A Scoping Review and ICAR MedCom 2023 Recommendations	Lugnet et al. 2023	Review
8	Cardiac arrest in special circumstances	Lott et al. 2021	Inclusion criteria not met
9	Compression Device-Assisted Extracorporeal Cardiopulmonary Resuscitation Cannulation in Pediatric Patients-A Simulation Study	Peer et al. 2022	Manikin/simulation/Animal Study
10	Advanced and Invasive Cardiopulmonary Resuscitation (CPR) Techniques as an Adjunct to Advanced Cardiac Life Support	Obermaier et al. 2022	Inclusion criteria not met
11	Mechanical chest compression devices under special circumstances	Gässler et al. 2022	Accepted
12	Mechanical Cardiopulmonary Resuscitation's Role in Helicopter Air Ambulances: A Narrative Review	Shekhar et al. 2022	Review
13	Transportation during and after cardiac arrest: who, when, how and where?	Ho et al. 2021	Inclusion criteria not met
14	Mechanical Cardiopulmonary Resuscitation During In-Hospital Cardiac Arrest	Mitchell et al. 2023	Review
15	[Adult advanced life support]	Soar et al. 2021	Inclusion criteria not met
16	Chest wall mechanics during mechanical chest compression and its relationship to CPR-related injuries and survival	Azeli et al. 2022	Inclusion criteria not met
17	The comparison of cardiopulmonary resuscitation-related trauma: Mechanical versus manual chest compressions	Karasek et al. 2021	Discussing Injuries
18	Mechanical cardiopulmonary resuscitation in microgravity and hypergravity conditions: A manikin study during parabolic flight	Forti et al. 2022	Manikin/simulation/Animal Study
19	Automated mechanical cardiopulmonary resuscitation devices versus manual chest compressions in the treatment of cardiac arrest: protocol of a systematic review and meta-analysis comparing machine to human	Obermaier et al. 2021	Review
20	Alternating fast and slow chest compression rates during CPR improved hemodynamics	Taylor et al. 2021	Inclusion criteria not met
21	Comparison of volume-controlled, pressure-controlled, and chest compression-induced ventilation during cardiopulmonary resuscitation with an automated mechanical chest compression device: A randomized clinical pilot study	Fuest et al. 2021	Inclusion criteria not met
22	Iatrogenic Injuries in Manual and Mechanical Cardiopulmonary Resuscitation	Chun et al. 2023	Review
23	Mechanical chest compression: Special devices for special situations - As simple as that?	Scholz et al. 2022	Letter/Comment
24	Comparison between Prehospital Mechanical Cardiopulmonary Resuscitation (CPR) Devices and Manual CPR for Out-of-Hospital Cardiac Arrest: A Systematic Review, Meta-Analysis, and Trial Sequential Analysis	Chiang et al. 2022	Review
25	Mechanical active compression-decompression versus standard mechanical cardiopulmonary resuscitation: A randomised haemodynamic out-of-hospital cardiac arrest study	Berve et al. 2022	Inclusion criteria not met
26	Cardiac Arrest Occurring in High-Rise Buildings: A Scoping Review	Han et al. 2021	Review
27	Real-world comparison between mechanical and manual cardiopulmonary resuscitation during the COVID-19 pandemic	Kim et al. 2023	Accepted
28	Outcomes after mechanical versus manual chest compressions in eCPR patients	Gaisendrees et al. 2021	Inclusion criteria not met
29	Improving survival from mechanical chest compression resuscitation	Lederer et al. 2022	Letter/Comment
30	Manual cardiopulmonary resuscitation versus mechanical cardiopulmonary resuscitation: Which one is more effective during ambulance transport?	Şan et al. 2021	Manikin/simulation/Animal Study
31	Manual versus mechanical chest compression in in-hospital cardiac arrest: A retrospective cohort in emergency department patients	Şener et al. 2022	Accepted
32	Effectiveness of alternative shock strategies for out-of-hospital cardiac arrest: A systematic review	Pocock et al. 2022	Review		200
33	Pectus excavatum and mechanical chest compression of a dangerous bond	Petrovic et al. 2022	Inclusion criteria not met
34	Manual versus Mechanical Delivery of High-Quality Cardiopulmonary Resuscitation on a River-Based Fire Rescue Boat	Manoukian et al. 2022	Manikin/simulation/Animal Study
35	The Effect of Chest Compression Location and Aortic Perfusion in a Traumatic Arrest Model	Barringer et al. 2021	Inclusion criteria not met
36	Standardized post-resuscitation damage assessment of two mechanical chest compression devices: a prospective randomized large animal trial	Ruemmler et al. 2021	Manikin/simulation/Animal Study
37	Efficacy of AutoPulse for Mechanical Chest Compression in Patients with Shock-Resistant Ventricular Fibrillation	Gorący et al. 2022	Inclusion criteria not met
38	Computed Tomographic Findings of Injuries After Mechanical and Manual Resuscitation: A Retrospective Study	Canakci et al. 2021	Discussing Injuries
39	Is mechanical CPR safe and effective?	Rottenberg et al. 2023	Letter/Comment
40	Mathematical Model of Blood Circulation with Compression of the Prototype's Mechanical CPR Waveform	Xu et al. 2022	Manikin/simulation/Animal Study
41	Suction cup on a piston-based chest compression device improves coronary perfusion pressure and cerebral oxygenation during experimental cardiopulmonary resuscitation	Mälberg et al. 2022	Inclusion criteria not met
42	[Automatic load-distributing band CPR (AutoPulse™) in prone position, feasible?]	Pietsch et al. 2021	Manikin/simulation/Animal Study
43	Aerosol generation during chest compression and defibrillation in a swine cardiac arrest model	Hsu et al. 2021	Inclusion criteria not met
44	Neurologic outcomes of prehospital mechanical chest compression device use during transportation of out-of-hospital cardiac arrest patients: a multicenter observational study	Min et al. 2022	Accepted
45	Optimizing airway management and ventilation during prehospital advanced life support in out-of-hospital cardiac arrest: A narrative review	van et al. 2021	Review
46	[Add-on-LUCAS2™ resuscitation at NEF Innsbruck]	Schwaiger et al. 2022	Inclusion criteria not met
47	Back Plate Marking of a Mechanical Chest Compression Device to Reduce the Duration of Chest Compression Interruptions	Khunpanich et al. 2022	Inclusion criteria not met
48	Interaction Effect Between Prehospital Mechanical Chest Compression Device Use and Post-Cardiac Arrest Care on Clinical Outcomes After Out-Of-Hospital Cardiac Arrest	Jung et al. 2021	Inclusion criteria not met
49	Faster time to automated elevation of the head and thorax during cardiopulmonary resuscitation increases the probability of return of spontaneous circulation	Moore et al. 2022	Inclusion criteria not met
50	Cardiopulmonary Resuscitation With Mechanical Chest Compression Device During Percutaneous Coronary Intervention. A Case Report	Ujvárosy et al. 2021	Case Report
51	Comparison of Sustained Return of Spontaneous Circulation Rate Between Manual and Mechanical Chest Compression in Adult Cardiac Arrest	Tantarattanapong et al. 2022	Accepted
52	What are ambulance crews' experiences of using a mechanical chest compression device for out-of-hospital resuscitation? A constructivist qualitative study utilising online focus groups	Blair et al. 2022	Inclusion criteria not met
53	The Effect of Athletic Chest Protectors on the Performance of Manual and Mechanical CPR: A Simulation Study	Garg et al. 2021	Manikin/simulation/Animal Study
54	Testing mechanical chest compression devices of different design for their suitability for prehospital patient transport - a simulator-based study	Jörgens et al. 2021	Inclusion criteria not met
55	Impact of COVID-19 on barriers to dispatcher-assisted cardiopulmonary resuscitation in adult out-of-hospital cardiac arrests in Singapore	Lim et al. 2022	Inclusion criteria not met
56	Comparison of different mechanical chest compression devices in the alpine rescue setting: a randomized triple crossover experiment	Alexander et al. 2021	Inclusion criteria not met
57	Reply to: Improving survival from mechanical chest compression resuscitation	Azeli et al. 2022	Letter/Comment
58	End-Tidal Carbon Dioxide Impacts Brain and Kidney Injury in Experimental Extracorporeal Cardiopulmonary Resuscitation (ECPR)	Ölander et al. 2021	Inclusion criteria not met
59	Prevalence and Patterns of Resuscitation-Associated Injury Detected by Head-to-Pelvis Computed Tomography After Successful Out-of-Hospital Cardiac Arrest Resuscitation	Karatasakis et al. 2022	Inclusion criteria not met
60	Changing resuscitation strategies during a pandemic: lessons from the consecutive surges in New York and global challenges	Jafari et al. 2021	Inclusion criteria not met
61	Early mechanical cardiopulmonary resuscitation can improve outcomes in patients with non-traumatic cardiac arrest in the emergency department	Luo et al. 2021	Inclusion criteria not met
62	Assessment of chest compression interruptions during advanced cardiac life support	Dewolf et al. 2021	Inclusion criteria not met
63	The Performance of Manual Versus Mechanical Cardiopulmonary Resuscitation During a Simulated Rescue Boat Transport in Cardiac Arrest	Kazan et al. 2021	Manikin/simulation/Animal Study
64	Simulation study on quality of CPR between manual chest compression and mechanical chest compression devices performed in ambulance	Kamauzaman et al. 2021	Manikin/simulation/Animal Study
65	Assessment of a new volumetric capnography-derived parameter to reflect compression quality and to predict return of spontaneous circulation during cardiopulmonary resuscitation in a porcine model	Zhang et al. 2022	Inclusion criteria not met
66	Specific theorical and practical education on mechanical chest compression during advanced life support training courses - Results from a local experience	D'Agostino et al. 2022	Inclusion criteria not met
67	Comparison of blood flow between two mechanical compression devices using ultrasound: Animal trial	Ryu et al. 2022	Manikin/simulation/Animal Study
68	High PEEP Levels during CPR Improve Ventilation without Deleterious Haemodynamic Effects in Pigs	Renz et al. 2022	Inclusion criteria not met
69	Prognostic Impact of In-Hospital Use of Mechanical Cardiopulmonary Resuscitation Devices Compared with Manual Cardiopulmonary Resuscitation: A Nationwide Population-Based Observational Study in South Korea	Kim et al. 2022	Accepted
70	Manual chest compression pause duration for ventilations during prehospital advanced life support - An observational study to explore optimal ventilation pause duration for mechanical chest compression devices	van et al. 2022	Inclusion criteria not met
71	Efficacy of Cardiopulmonary Resuscitation Using Automatic Compression-Defibrillation Apparatus: An Animal Study and A Manikin-Based Simulation Study	Jung et al. 2023	Manikin/simulation/Animal Study
72	Traumatic injuries after manual and automatic mechanical compression during cardiopulmonary resuscitation, a retrospective cohort study	Preda et al. 2023	Discussing Injuries
73	Mechanical versus manual chest compressions in the treatment of in-hospital cardiac arrest patients in a non-shockable rhythm: A multi-centre feasibility randomised controlled trial (COMPRESS-RCT)	Couper et al. 2021	Inclusion criteria not met
74	Use of Mechanical Chest Compression for Resuscitation in Out-Of-Hospital Cardiac Arrest-Device Matters: A Propensity-Score-Based Match Analysis	Primi et al. 2023	Accepted
75	Computed Tomography Imaging in Simulated Ongoing Cardiopulmonary Resuscitation: No Need to Switch Off the Chest Compression Device during Image Acquisition	Graef et al. 2021	Inclusion criteria not met
76	Prognostic Factors in Patients with Sudden Cardiac Arrest and Acute Myocardial Infarction Undergoing Percutaneous Interventions with the LUCAS-2 System for Mechanical Cardiopulmonary Resuscitation	Chyrchel et al. 2022	Inclusion criteria not met
77	Towards individualised treatment of out-of-hospital cardiac arrest patients: an update on technical innovations in the prehospital chain of survival	Thannhauser et al. 2022	Inclusion criteria not met
78	Effects of Left Ventricular Versus Traditional Chest Compressions in a Traumatic Pulseless Electrical Activity Model	Anderson et al. 2022	Inclusion criteria not met
79	Injury characteristics and hemodynamics associated with guideline-compliant CPR in a pediatric porcine cardiac arrest model	Salcido et al. 2022	Inclusion criteria not met
80	Controlled sequential elevation of the head and thorax combined with active compression decompression cardiopulmonary resuscitation and an impedance threshold device improves neurological survival in a porcine model of cardiac arrest	Moore et al. 2021	Inclusion criteria not met
81	Clinicopathological correlates of out-of-hospital cardiac arrests	Li et al. 2022	Inclusion criteria not met
82	Differences between manual CPR and corpuls cpr in regard to quality and outcome: study protocol of the comparing observational multi-center prospective registry study on resuscitation (COMPRESS)	Seewald et al. 2021	Inclusion criteria not met
83	Development of an automatic device performing chest compression and external defibrillation: An animal-based pilot study	Roh et al. 2023	Manikin/simulation/Animal Study
84	Objective performance of emergency medical technicians in the use of mechanical cardiopulmonary resuscitation compared with subjective self-evaluation: a cross-sectional, simulation-based study	Yang et al. 2022	Manikin/simulation/Animal Study
85	Cardiopulmonary resuscitation is more effective for in-hospital cardiac arrest when performed on a stretcher. A manikin study	Tezel et al. 2021	Manikin/simulation/Animal Study
86	Retrospective Comparison of Prehospital Sustained Return of Spontaneous Circulation (ROSC) Rates Within a Single Basic Life Support Jurisdiction Using Manual vs Lund University Cardiac Assist System (LUCAS-2) Mechanical Cardiopulmonary Resuscitation	Mastenbrook et al. 2022	Accepted
87	Effect of Acute Exposure to Altitude on the Quality of Chest Compression-Only Cardiopulmonary Resuscitation in Helicopter Emergency Medical Services Personnel: A Randomized, Controlled, Single-Blind Crossover Trial	Vögele et al. 2021	Manikin/simulation/Animal Study
88	Compression depth of 30 mm has similar efficacy and fewer complications versus 50 mm during mechanical chest compression with miniaturized chest compressor in a porcine model of cardiac arrest	Liang et al. 2021	Inclusion criteria not met
89	Subacute Aortic Rupture Due to Mechanical Chest Compression with Indwelling Impella	Penov et al. 2022	Inclusion criteria not met
90	Mechanical Chest Compressions and Intra-Aortic Balloon Pump Combination for Refractory Ventricular Fibrillation During Primary PCI	Buckley et al. 2022	Inclusion criteria not met
91	Manual Chest Compression versus Automated Chest Compression Device during Day-Time and Night-Time Resuscitation Following Out-of-Hospital Cardiac Arrest: A Retrospective Historical Control Study	Takayama et al. 2023	Inclusion criteria not met
92	Effect of a resuscitation quality improvement programme on outcomes from out-of-hospital cardiac arrest	Nehme et al. 2021	Inclusion criteria not met
93	Novel application of thoracic impedance to characterize ventilations during cardiopulmonary resuscitation in the pragmatic airway resuscitation trial	Nassal et al. 2021	Inclusion criteria not met
94	Comprehensive assessment of a nationwide simulation-based course for artificial life support	Puslecki et al. 2021	Manikin/simulation/Animal Study
95	Pediatric Emergencies in Helicopter Emergency Medical Services: A National Population-Based Cohort Study From Denmark	Nielsen et al. 2022	Inclusion criteria not met
96	High-Quality Chest Compression for Cardiopulmonary Resuscitation Using Newly-Designed Automatic Device	Sun et al. 2023	Manikin/simulation/Animal Study
97	A novel strategy sequentially linking mechanical cardiopulmonary resuscitation with extracorporeal cardiopulmonary resuscitation optimizes prognosis of refractory cardiac arrest: an illustrative case series	Hu et al. 2022	Case Report
98	Performances and limits of Bag-Valve-Device for pre-oxygenation and manual ventilation: A comparative bench and cadaver study	Broc et al. 2023	Inclusion criteria not met
99	Injuries associated with mechanical chest compressions and active decompressions after out-of-hospital cardiac arrest: A subgroup analysis of non-survivors from a randomized study	Petrovich et al. 2023	Inclusion criteria not met
100	Intra-aortic and Intra-caval Balloon Pump Devices in Experimental Non-traumatic Cardiac Arrest and Cardiopulmonary Resuscitation	Dogan et al. 2023	Inclusion criteria not met
101	The impact of levosimendan on survival and weaning from ECMO after extracorporeal cardiopulmonary resuscitation	Gaisendrees et al. 2023	Inclusion criteria not met
102	Long-Term Outcomes after Non-Traumatic Out-of-Hospital Cardiac Arrest in Pediatric Patients: A Systematic Review	Ng et al. 2022	Review
103	Mechanical chest compression and extracorporeal life support for out-of-hospital cardiac arrest. A 30-month observational study in the metropolitan area of Milan, Italy	Mistraletti et al. 2023	Inclusion criteria not met
104	Effectiveness of mechanical cardiopulmonary resuscitation for patients with COVID-19 and in hospital cardiac arrest	Bhardwaj et al. 2021	Inclusion criteria not met
105	Comparison of hemodynamic effects of chest compression delivered via machine or human in asphyxiated piglets	O'Reilly et al. 2023	Manikin/simulation/Animal Study
106	Manual vs Mechanical Cardiopulmonary Resuscitation for Out-of-Hospital Cardiac Arrest on a Ski Slope: A Pilot Study	Rupp et al. 2023	Manikin/simulation/Animal Study
107	Ventilation during continuous compressions or at 30:2 compression-to-ventilation ratio results in similar arterial oxygen and carbon dioxide levels in an experimental model of prolonged cardiac arrest	Kopra et al. 2023	Inclusion criteria not met
108	An evaluation of the NUI Compact Chest Compression Device (NCCD), a mechanical CPR device suitable for use in the saturation diving environment	Tabner et al. 2023	Manikin/simulation/Animal Study
109	Factors Associated with Return of Spontaneous Circulation following Pre-Hospital Cardiac Arrest in Daegu Metropolitan City, South Korea; a Cross-Sectional Study	Jung et al. 2022	Inclusion criteria not met
110	Prehospital transport and termination of resuscitation of cardiac arrest patients: A review of prehospital care protocols in the United States	Li et al. 2023	Review
111	Prone mechanical cardiopulmonary resuscitation (CPR): Optimal supine chest compression metrics can be achieved in the prone position	Douma et al. 2021	Inclusion criteria not met
112	Coronary angiography findings in patients with shock-resistant ventricular fibrillation cardiac arrest	Nas et al. 2021	Inclusion criteria not met
113	Delayed massive bleeding from minor splenic injury due to mechanical chest compression for cardiopulmonary resuscitation	Yamada et al. 2023	Inclusion criteria not met
114	First attempt success with continued versus paused chest compressions during cardiac arrest in the emergency department	Robinson et al. 2023	Inclusion criteria not met
115	Data for: Reliability of mechanical ventilation during continuous chest compressions: A crossover study of transport ventilators in a human cadaver model of CPR	Orlob et al. 2022	Inclusion criteria not met
116	LUCAS compression device-related severe injuries in a series of patients presenting with outside hospital cardiac arrest	Waqar et al. 2022	Case Report
117	Percutaneous left ventricular assist devices in refractory cardiac arrest: The role of chest compressions	Gottula et al. 2023	Inclusion criteria not met
118	Automated aortic endovascular balloon volume titration prevents re-arrest immediately after return of spontaneous circulation in a swine model of nontraumatic cardiac arrest	Nowadly et al. 2022	Inclusion criteria not met
119	Impact of the COVID-19 outbreak on adult out-of-hospital cardiac arrest outcomes in Daegu, South Korea: an observational study	Ahn et al. 2021	Inclusion criteria not met
120	Comparison of out-of-hospital cardiac arrests during the COVID-19 pandemic with those before the pandemic: an updated systematic review and meta-analysis	Kim et al. 2023	Review
121	[Ethical aspects of mechanical resuscitation in a child : Results of an expert workshop within the BMBF project CLAIRE-Children's Automated Intelligent Resuscitation]	Zill et al. 2023	Inclusion criteria not met
122	Severe Vertebral Body Fracture-Dislocation as a Result of Chest Compressions: A Case Report	Capone et al. 2022	Case Report
123	Effect of Prehospital Epinephrine Use on Survival from Out-of-Hospital Cardiac Arrest and on Emergency Medical Services	Park et al. 2021	Inclusion criteria not met
124	Tension Hemopneumothorax in the Setting of Mechanical CPR during Prehospital Cardiac Arrest	Rowland et al. 2021	Inclusion criteria not met
125	Case Report: Left Ventricular Unloading Using a Mechanical CPR Device in a Prolonged Accidental Hypothermic Cardiac Arrest Treated by VA-ECMO - a Novel Approach	Amacher et al. 2021	Case Report
126	New volumetric capnography-derived parameter: a potentially valuable tool for detecting hyperventilation during cardiopulmonary resuscitation in a porcine model	Zhang et al. 2021	Inclusion criteria not met
127	Factors Associated With Rebound Hyperthermia After Targeted Temperature Management in Out-of-Hospital Cardiac Arrest Patients: An Explorative Substudy of the Time-Differentiated Therapeutic Hypothermia in Out-of-Hospital Cardiac Arrest Survivors Trial	Holm et al. 2021	Inclusion criteria not met
128	Resuscitative endovascular balloon occlusion of the aorta vs epinephrine in the treatment of non-traumatic cardiac arrest in swine	Hutin et al. 2021	Inclusion criteria not met
129	Gender disparities among adult recipients of layperson bystander cardiopulmonary resuscitation by location of cardiac arrest in Pan-Asian communities: A registry-based study	Liu et al. 2022	Inclusion criteria not met
130	Shoulder strap fixation of LUCAS-2 to facilitate continuous CPR during non-supine (stair) stretcher transport of OHCAs patients	Chen et al. 2021	Inclusion criteria not met
131	[Prehospital resuscitation : Current status, results and strategies for improvement in Germany]	Zeymer et al. 2023	Inclusion criteria not met
132	Multidisciplinary shock team is associated with improved outcomes in patients undergoing ECPR	Hryniewicz et al. 2021	Inclusion criteria not met
133	Airway management during ongoing chest compressions-direct vs. video laryngoscopy. A randomised manikin study	Steffen et al. 2023	Manikin/simulation/Animal Study
134	Haemodynamic impact of aortic balloon occlusion combined with percutaneous left ventricular assist device during cardiopulmonary resuscitation in a swine model of cardiac arrest	Tiba et al. 2023	Inclusion criteria not met
135	Comparison of prehospital resuscitation quality during scene evacuation and early ambulance transport in out-of-hospital cardiac arrest between residential location and non-residential location	Choi et al. 2023	Inclusion criteria not met
136	Compression-associated injuries using CLOVER3000 device in non-survivor patients of OHCA: A retrospective cohort study	Hayashi et al. 2023	Discussing Injuries
137	Impact of COVID-19 on Out-of-Hospital Cardiac Arrest in Singapore	Lim et al. 2021	Inclusion criteria not met
138	Amplitude spectral area of ventricular fibrillation and defibrillation success at low energy in out-of-hospital cardiac arrest	Gentile et al. 2023	Inclusion criteria not met
139	Early cytotoxic lymphocyte localization to the brain following resuscitation in a porcine model of asphyxial cardiac arrest: A pilot study	Smida et al. 2021	Inclusion criteria not met
140	Air quality and the risk of out-of-hospital cardiac arrest in Singapore (PAROS): a time series analysis	Ho et al. 2022	Inclusion criteria not met
141	Hospital-administered ECPR for out-of-hospital cardiac arrest: an observational cohort study	Puolakka et al. 2023	Inclusion criteria not met
142	Coagulofibrinolytic effects of recombinant soluble thrombomodulin in prolonged porcine cardiac arrest	Zhang et al. 2023	Inclusion criteria not met
143	Partial Hepatectomy of a VA-ECMO Patient After Mechanical CPR by LUCAS Device Due to a Catastrophic Liver Laceration: A Case Report	Grinberg et al. 2023	Case Report
144	Direct versus Video Laryngoscopy during Simulated Mechanical Chest Compressions: A Randomized Crossover Trial	Roberts et al. 2023	Inclusion criteria not met
145	Disparities in Survival Outcomes of Out-of-Hospital Cardiac Arrest Patients between Urban and Rural Areas and the Identification of Modifiable Factors in an Area of South Korea	Park et al. 2022	Inclusion criteria not met
146	International multi-center real world implementation trial to increase out-of-hospital cardiac arrest survival with a dispatcher-assisted cardio-pulmonary resuscitation package (Pan-Asian resuscitation outcomes study phase 2)	Ong et al. 2022	Inclusion criteria not met
147	Left rib fractures during cardiopulmonary resuscitation are associated with hemodynamic variations in a pig model of cardiac arrest	Jaeger et al. 2023	Inclusion criteria not met
148	An Esophagopleural Fistula Related to Cardiopulmonary Resuscitation	Mafi et al. 2023	Inclusion criteria not met
149	Continuous chest compressions are associated with higher peak inspiratory pressures when compared to 30:2 in an experimental cardiac arrest model	Mälberg et al. 2023	Inclusion criteria not met
150	[Effects of mechanical cardiopulmonary resuscitation during vertical spatial pre-hospital transport in patients with cardiac arrest: a historical cohort study]	Hu et al. 2023	Inclusion criteria not met
151	High central venous pressure amplitude predicts successful defibrillation in a porcine model of cardiac arrest	Balzer et al. 2023	Inclusion criteria not met
152	Fulminant sepsis secondary to severe lung contusion from the Lund University Cardiopulmonary Assist System device	Li et al. 2023	Inclusion criteria not met
153	Effect of no-flow period on the vasopressor effect of initial epinephrine administration in cardiac arrest	Song et al. 2024	Inclusion criteria not met
154	Pseudo-aortic dissection after sudden cardiac death in coronary angiography a case report: Pearls and pitfalls in false aortic dissection artifacts	García-Escobar et al. 2022	Case Report
155	Validation of a convolutional neural network for the automated creation of curved planar reconstruction images along the main pancreatic duct	Koretsune et al. 2023	Inclusion criteria not met
156	Pre-hospital airway management and survival outcomes after paediatric out-of-hospital cardiac arrests	Tham et al. 2022	Inclusion criteria not met
157	Clot in Transit in a Patient with COVID-19: Transesophageal Echocardiographic Guidance of Mechanical Cardiopulmonary Resuscitation	Horowitz et al. 2021	Case Report
158	The use of 100% compared to 50% oxygen during ineffective experimental cardiopulmonary resuscitation improves brain oxygenation	Nelskylä et al. 2023	Inclusion criteria not met
159	Prehospital factors associated with out-of-hospital cardiac arrest outcomes in a metropolitan city: a 4-year multicenter study	Ahn et al. 2023	Inclusion criteria not met
160	A case report of stomach perforation during automatic mechanical chest compression following pulseless electrical activity due to cibenzoline intoxication	Itoh et al. 2021	Case Report
161	Blood Pressure Targets for Out-of-Hospital Cardiac Arrest: A Systematic Review and Meta-Analysis	Lim et al. 2023	Review
162	Measuring the Effect of Off-Balancing Vectors on the Delivery of High-Quality CPR during Ambulance Transport: A Proof of Concept Study	Manoukian et al. 2023	Inclusion criteria not met
163	A randomized trial of expedited intra-arrest transfer versus more extended on-scene resuscitation for refractory out of hospital cardiac arrest: Rationale and design of the EVIDENCE trial	Burns et al. 2024	Inclusion criteria not met
164	Extracorporeal Blood Purification with CytoSorb in 359 Critically Ill Patients	Pieri et al. 2023	Inclusion criteria not met
165	[Resuscitation of children with persistent ventricular fibrillation-A case for a mechanical resuscitation device?]	Irrgang et al. 2023	Case Report
166	The Comparison of Emergency Medical Service Responses to and Outcomes of Out-of-hospital Cardiac Arrest before and during the COVID-19 Pandemic in an Area of Korea	Lim et al. 2021	Inclusion criteria not met
167	[Out-of-hospital cardiac arrest: Choosing wisely whom to resuscitate]	Megyeri et al. 2021	Inclusion criteria not met
168	Differences in Out-of-Hospital Cardiac Arrest Management and Outcomes across Urban, Suburban, and Rural Settings	Peters et al. 2023	Inclusion criteria not met
169	External validation of the Survival After ROSC in Cardiac Arrest (SARICA) score for predicting survival after return of spontaneous circulation using multinational pan-asian cohorts	Rajendram et al. 2022	Inclusion criteria not met
170	Mildly Reduced Doses of Adrenaline Do Not Affect Key Hemodynamic Parameters during Cardio-Pulmonary Resuscitation in a Pig Model of Cardiac Arrest	Jaeger et al. 2021	Inclusion criteria not met
171	Intact survival from a blunt trauma cardiac arrest using intraoperative automated CPR	Frascone et al. 2023	Inclusion criteria not met
172	(Re)animation of a stuffed plush bunny: A case report	Olsen et al. 2023	Case Report
173	Effect of percutaneous ventricular assisted device on post-cardiac arrest myocardial dysfunction in swine model with prolonged cardiac arrest	Nakashima et al. 2023	Inclusion criteria not met
174	Successful transplantation of LUCAS device assisted uncontrolled DCD kidneys with prolonged relative warm ischemia time: An underutilized option in North America	Nagaraju et al. 2023	Inclusion criteria not met
175	Development and validation of an interpretable prehospital return of spontaneous circulation (P-ROSC) score for patients with out-of-hospital cardiac arrest using machine learning: A retrospective study	Liu et al. 2022	Inclusion criteria not met
176	Long term survival and disease burden from out-of-hospital cardiac arrest in Singapore: a population-based cohort study	Ho et al. 2022	Inclusion criteria not met
177	Analysis of continuous arterial blood pressure using LUCAS-assisted CPR during in-hospital cardiac arrest	Ehntholt et al. 2023	Letter/Comment
178	Validation of the CaRdiac Arrest Survival Score (CRASS) for predicting good neurological outcome after out-of-hospital cardiac arrest in an Asian emergency medical service system	Liu et al. 2022	Inclusion criteria not met
179	Early Coronary Angiography Is Associated with Improved 30-Day Outcomes among Patients with Out-of-Hospital Cardiac Arrest	Lim et al. 2021	Inclusion criteria not met
180	The effect of the COVID-19 pandemic on the incidence and survival outcomes of EMS-witnessed out-of-hospital cardiac arrest	Kennedy et al. 2023	Inclusion criteria not met
181	Impact of emergency medical service with advanced life support training for adults with out-of-hospital cardiac arrest in the Republic of Korea: A retrospective multicenter study	Ahn et al. 2023	Inclusion criteria not met
182	Critically buried avalanche victims can develop severe hypothermia in less than 60 min	Rauch et al. 2023	Inclusion criteria not met
183	Extracorporeal Membrane Oxygenation in Adults	Vyas et al. 2024	Inclusion criteria not met
184	The role of periostin in cardiac fibrosis	Qiao et al. 2024	Inclusion criteria not met
185	The association between mechanical CPR and outcomes from in-hospital cardiac arrest: An observational cohort study	Crowley et al. 2024	Accepted
186	Associations Between End-Tidal Carbon Dioxide During Pediatric Cardiopulmonary Resuscitation, Cardiopulmonary Resuscitation Quality, and Survival	Morgan et al. 2024	Inclusion criteria not met
187	Weaning and extubation failure in myasthenic crisis: a multicenter analysis	Neumann et al. 2024	Inclusion criteria not met
188	Automatic Mechanical Ventilation vs Manual Bag Ventilation During CPR: A Pilot Randomized Controlled Trial	Shin et al. 2024	Inclusion criteria not met
189	OHCA in Bosnia and Herzegovina: Before and During the COVID-19 Pandemic	Sljivo et al. 2024	Inclusion criteria not met
190	Rib fractures and other injuries after cardiopulmonary resuscitation for non-traumatic cardiac arrest: a systematic review and meta-analysis	Van et al. 2024	Review
191	Analysis of 332 fiberoptic bronchoscopies performed in a respiratory intensive care unit: a retrospective study	Uluç et al. 2024	Inclusion criteria not met
192	Effect of resuscitative endovascular balloon occlusion of the aorta in nontraumatic out-of-hospital cardiac arrest: a multinational, multicenter, randomized, controlled trial	Kim et al. 2024	Inclusion criteria not met
193	Study of risk factors for injuries due to cardiopulmonary resuscitation with special focus on the role of the heart: A machine learning analysis of a prospective registry with multiple sources of information (ReCaPTa Study)	García-Vilana et al. 2024	Inclusion criteria not met
194	Characteristics and outcomes of out-of-hospital cardiac arrest in a hilly area: Utstein Registry data from the Nagasaki Medical Region, Japan	Zmushka et al. 2024	Inclusion criteria not met
195	End-tidal carbon dioxide after sodium bicarbonate infusion during mechanical ventilation or ongoing cardiopulmonary resuscitation	Roh et al. 2024	Inclusion criteria not met
196	Prediction of In-Hospital Mortality for Ischemic Cardiogenic Shock Requiring Venoarterial Extracorporeal Membrane Oxygenation	Jeong et al. 2024	Inclusion criteria not met
197	Thoracic Vertebra Chance Fracture Resulting from Mechanical CPR	Saliba et al. 2024	Inclusion criteria not met
198	Improving the effectiveness of CPR during interventional procedures	Gaisendrees et al. 2024	Inclusion criteria not met
199	Baseline risk factors of in-hospital mortality after surgery for acute type A aortic dissection: an ERTAAD study	Biancari et al. 2024	Inclusion criteria not met
200	A remote-controlled automatic chest compression device capable of moving compression position during CPR: A pilot study in a mannequin and a swine model of cardiac arrest	Suh et al. 2024	Inclusion criteria not met
201	Predictors of cardiac arrest in severe accidental hypothermia	Podsiadło et al. 2024	Inclusion criteria not met
202	Optimal chest compression for cardiac arrest until the establishment of ECPR: Secondary analysis of the SAVE-J II study	Nagashima et al. 2024	Inclusion criteria not met
203	Trends and Changes in Intensive Care Use for Patients With Heart Failure in the Last Month of Life	Chou et al. 2024	Inclusion criteria not met
204	Effects of cardiovascular risk factors and pre-existing diseases on the short-term outcome of Takotsubo syndrome	Mousavi et al. 2024	Inclusion criteria not met
205	National Early Warning Score in Predicting Adverse Outcomes for Patients Admitted to Emergency Department; a Prognostic Accuracy Study	Asgarzadeh et al. 2023	Inclusion criteria not met
206	Thrombolysis and mechanical cardiopulmonary resuscitation for pulmonary embolism complicated by hepatic and splenic lacerations resulting in major haemorrhage	Flower et al. 2024	Inclusion criteria not met
207	Recovery and Survival of Patients After Out-of-Hospital Cardiac Arrest: A Literature Review Showcasing the Big Picture of Intensive Care Unit-Related Factors	Nikolovski et al. 2024	Review
208	Peripartum Abdominal Compartment Syndrome Following Extracorporeal Hemodynamic Support	Lozovyy et al. 2024	Inclusion criteria not met
209	Prognostic influence of mechanical cardiopulmonary resuscitation on survival in patients with out-of-hospital cardiac arrest undergoing ECPR on VA-ECMO	Springer et al. 2024	Inclusion criteria not met
210	Distal humeral hemiarthroplasty compared to total elbow replacement for distal humeral fractures: a registry analysis of 906 procedures	Taylor et al. 2024	Inclusion criteria not met
211	Traumatic Transradial Forearm Amputation Temporized With Extracorporeal Membrane Oxygenation: A Brief Report	Hegeman et al. 2024	Inclusion criteria not met
212	Venovenous extracorporeal membrane oxygenation after cardiac arrest for acute respiratory distress syndrome caused by Legionella: a case report	Grotberg et al. 2024	Inclusion criteria not met
213	Injury to a cardiopulmonary resuscitation provider by sternal wire	Ohkawa et al. 2024	Inclusion criteria not met
214	Clinical outcomes of a joint ICU and palliative care multidisciplinary rounding model: A retrospective cohort study	Shalman et al. 2024	Inclusion criteria not met
215	V-A ECMO for neonatal coxsackievirus B fulminant myocarditis: a case report and literature review	Li et al. 2024	Case Report
216	Role of Topology in Relaxation of One-Dimensional Stochastic Processes	Sawada et al. 2024	Inclusion criteria not met
217	LUCAS Device Use Associated with Prolonged Pauses during Application and Long Chest Compression Intervals	Morgan et al. 2024	Inclusion criteria not met
218	Simultaneous gas embolism and pneumocephalus after paravertebral irrigation with hydrogen peroxide: A rare case report	Zhang et al. 2024	Inclusion criteria not met
219	Survival and neurobehavioral outcomes following out-of-hospital cardiac arrest in pediatric patients with pre-existing morbidity: An analysis of the THAPCA out-of-hospital arrest data	Wormington et al. 2024	Inclusion criteria not met
220	Prevalence, risk factors, and outcomes of acute kidney injury in a pediatric cardiac intensive care unit: A cross-sectional study	Esmaeili et al. 2024	Inclusion criteria not met
221	Challenging of ECMO application in pediatric restrictive cardiomyopathy: case report of a novel TNNI3 variant	Jin et al. 2024	Inclusion criteria not met
222	Early outcomes of moderate-to-high-risk pediatric congenital cardiac surgery and predictors of extracorporeal circulatory life support requirement	Deng et al. 2024	Inclusion criteria not met
				222

## Sheet: Appendix H
Shockable rhythm
Study	Mechanical			Manual
	Total	Number	%	Total	Number	%	Outcome (odds ratio)
Gässler et al. 2022 (a)	2143	712	33.2245	2708	762	28.1388
Gässler et al. 2022 (a)	374	111	29.6791	3546	813	22.9272
Gässler et al. 2022	468	151	32.265	1638	668	40.7814
Kim et al. 2024	1331	259	19.4591	421	84	19.9525
Sener et al. 2022	180	46	25.5556	123	21
Minet al. 2022	2119	207	9.76876	1111	135	12.1512	a. 0.327 (0.172-0.618) b. 0.15 0.07- 0.33)
Tantarattanapong et al. 2022	34	9	26.4706	193	41	21.2435
Kimet al. 2022 (a)	671	103	15.3502	671	103	15.3502	a. 2 (1.11–3.61)
Kimet al. 2022	305	52	17.0492	305	45	14.7541	a. 4.24 (0.87–20.59) b. 1.48 (0.91–2.41)
Kimet al. 2022	149	27	18.1208	149	32	21.4765	a. 6.51 (1.65–25.74)
Primi et al. 2023	2146	724	33.7372	2146	1176	54.7996
Mastenbrooket al. 2021	80	13	16.25	110	10	9.09091
Crowley	2232	309	13.8441	108911	15289	14.0381	a. 0.53 ( 0.38–0.75)
Total	12232	2723	22.2613	122032	19179	15.7164
a=Survived until discharge, b=ROSC
